# Supplementary material for: Morphological Degradation of Oxygen Evolution Reaction-Electrocatalyzing Nickel Selenides at Industrially Relevant Current Densities
Source: ACS Appl Mater Interfaces. 2025 Jul 11;17(29):41893–903. doi: 10.1021/acsami.5c05381 (PMC12291084; doi:10.1021/acsami.5c05381)
Supplement: Supplementary file 4 [file am5c05381_si_004.cif]

data_global
_amcsd_formula_title 'Ni3Se2'
loop_
_publ_author_name
'Hiller J E'
'Wegener W'
_journal_name_full 'Neues Jahrbuch fur Mineralogie, Abhandlungen'
_journal_volume 94 
_journal_year 1960
_journal_page_first 1147
_journal_page_last 1159
_publ_section_title
;
 Untersuchungen im system nickel-selen
;
_database_code_amcsd 0014698
_chemical_formula_sum 'Ni3 Se2'
_cell_length_a 4.2375
_cell_length_b 4.2375
_cell_length_c 4.2375
_cell_angle_alpha 90.42
_cell_angle_beta 90.42
_cell_angle_gamma 90.42
_cell_volume 76.084
_exptl_crystal_density_diffrn      7.289
_symmetry_space_group_name_H-M 'R 3 2'
loop_
_space_group_symop_operation_xyz
  'x,y,z'
  '-x,-z,-y'
  'z,x,y'
  '-y,-x,-z'
  'y,z,x'
  '-z,-y,-x'
loop_
_atom_site_label
_atom_site_fract_x
_atom_site_fract_y
_atom_site_fract_z
Ni   0.00000   0.25000  -0.25000
Se   0.26000   0.26000   0.26000
